# Supplementary material for: Fungal literature records database of the sub-Antarctic Region of Aysén, Chile
Source: Biodivers Data J. 2021 Dec 29;9:e75951. doi: 10.3897/BDJ.9.e75951 (PMC8732883; doi:10.3897/BDJ.9.e75951)
Supplement: Supplementary material 2 — Number of records (Nº R) of each macrofungi species. [file bdj-09-e75951-s002.csv]

MACROFUNGI SPECIES	NºR
Agaricus arvensis Schaeff., 1774	3
Agaricus atomatus Fr., 1821	1
Agaricus augustus Fr., 1838	1
Agaricus bonaerensis Speg., 1880	1
Agaricus campestris L., 1753	1
Agaricus croceosanguineus Mont., 1850	1
Agaricus pseudomuralis Speg., 1888	1
Agaricus purpuratus Cooke & Massee, 1890	1
Agaricus variabilis * hypnophilus Pers., 1828	1
Agrocybe allocystis Singer, 1969	1
Agrocybe praecox (Pers.) Fayod, 1889	1
Aleuria aurantia (Pers.) Fuckel, 1870	2
Aleurodiscus vitellinus (Lév.) Pat., 1900	3
Amanita merxmuelleri Bresinsky & Garrido, 1985	2
Amanita morenoi Raithelh., 1986	1
Amanita muscaria (L.) Lam., 1783	1
Amanita nouhrae Truong, Kuhar & M.E. Sm., 2017	1
Amanita phalloides (Fr.) Link, 1833	1
Amanita ushuaiensis (Raithelh.) Raithelh., 1980	1
Ameghiniella australis Speg., 1888	1
Anthracobia melaloma (Alb. & Schwein.) Boud., 1893	1
Armillariella minuta Singer & Digilio, 1954	1
Artomyces turgidus (Lév.) Jülich, 1982	1
Ascocoryne sarcoides (Jacq.) J.W. Groves & D.E. Wilson, 1967	1
Austropaxillus boletinoides (Singer) Bresinsky & Jarosch, 1999	1
Austropaxillus statuum (Speg.) Bresinsky & Jarosch, 1999	2
Bisporella citrina (Batsch) Korf & S.E. Carp., 1974	1
Bjerkandera adusta (Willd.) P. Karst., 1879	2
Bolbitius titubans (Bull.) Fr., 1838	3
Boletus loyo Phillippi, 1912	1
Bovista brunnea Berk., 1855	1
Bovista colorata (Peck) Kreisel, 1964	1
Bulgaria chilensis Mont., 1850	2
Butyriboletus loyo (Phillippi) Mikšík, 2015	2
Calllistosporium luteo-olivaceum (Berk. & M.A. Curtis) Singer, 1946	1
Calocera cornea (Batsch) Fr., 1827	3
Calvatia cyathiformis subsp. cyathiformis (?)	1
Calvatia utriformis (Bull.) Jaap, 1918	2
Campanella alba (Berk. & M.A. Curtis) Singer, 1987	1
Candolleomyces candolleanus (Fr.) D. Wätcht. & A. Melzer, 2020	1
Cheilymenia coprinaria (Cooke) Boud., 1907	3
Chlorociboria aeruginascens (Nyl.) Kanouse ex C.S. Ramamurthi, Korf & L.R. Batra, 1958	1
Chlorophyllum rhacodes (Vittad.) Vellinga, 2002	3
Chlorovibrissea chilensis Sand.-Leiva, A.I. Romero & P.R. Johnst., 2014	1
Chondrostereum purpureum (Pers.) Pouzar, 1959	3
Clitocybe pleurotus Singer, 1952	1
Clitocybula tarnensis (Speg.) Singer, 1954	1
Collybia subhybrida Singer, 1965	1
Conchomyces bursaeformis (Berk.) Horak, 1981	1
Conocybe pubescens (Gillet) Kühner, 1935	1
Conocybe velutipes (Velen.) Hauskn. & Svr?ek, 1999	1
Coprinellus disseminatus (Pers.) J.E. Lange, 1938	3
Coprinellus domesticus (Bolton) Vilgalys, Hopple & Jacq. Johnson, 2001	1
Coprinopsis atramentaria (Bull.) Redhead, Vilgalys & Moncalvo, 2001	1
Coprinus comatus (O.F. Müll.) Pers., 1797	2
Cortinarius albocinctus M.M.Moser, 1975	1
Cortinarius argillohygrophanicus M.M.Moser & E. Horak, 1975	1
Cortinarius austrolimonius M.M. Moser & E. Horak, 1975	1
Cortinarius austrosalor M.M. Moser, 1975	1
Cortinarius austroturmalis M.M. Moser & E. Horak, 1975	1
Cortinarius darwinii Speg., 1887	1
Cortinarius effundens M.M. Moser, E. Horak & Singer, 1975	1
Cortinarius flammuloides E. Horak & M.M. Moser, 1975	2
Cortinarius fuegianus Peintner & M.M. Moser, 2002	1
Cortinarius gayi E. Horak, 1980	1
Cortinarius holojanthinus Peintner & M.M. Moser 2002	1
Cortinarius lazoi M.M. Moser, 1975	1
Cortinarius leptocystis M.M. Moser, 1975	1
Cortinarius macilentus M.M. Moser, 1975	1
Cortinarius magellanicus Speg., 1887	4
Cortinarius permagnificus E. Horak, 1975	1
Cortinarius roseopurpurascens M.M. Moser & E. Horak, 1975	1
Cortinarius vaginatus E. Horak & M.M. Moser, 1975	1
Crepidotus applanatus (Pers.) P. Kumm., 1871	1
Crepidotus brunswickianus (Speg.) Sacc., 1891	1
Crepidotus mollis (Schaeff.) Staude, 1857	3
Crinipellis commixta Singer, 1953	1
Cuphophyllus adonis (Singer) Lodge & M.E. Sm., 2013	2
Cyathus olla (Batsch) Pers., 1800	1
Cyathus stercoreus (Schwein.) De Toni, 1888	1
Cyathus striatus (Huds.) Willd., 1787	1
Cyclocybe aegerita (V. Brig.) Vizzini, 2014	1
Cyclocybe cylindracea (DC.) Vizzini & Angelini, 2014	2
Cystoderma amianthina (Scop.) Fayod, 1890	1
Cytidia flocculenta (Fr.) Höhn. & Litsch., 1907	1
Cyttaria berteroi Berk., 1842	1
Cyttaria darwinii Berk., 1842	4
Cyttaria espinosae Lloyd, 1918	1
Cyttaria exigua Gamundí, 1971	2
Cyttaria hariotii E. Fisch., 1888	2
Cyttaria hookeri Berk., 1847	2
Dacryopinax spathularia (Schwein.) G.W. MartIn, 1948	1
Daldinia concentrica (Bolton) Ces. & De Not., 1863	1
Daleomyces petersii (Berk.) Van Vooren, 2020	1
Deconica moelleri (Guzmán) Noordel., 2009	1
Descolea antarctica Singer, 1952	2
Descolea brunnea (E. Horak) Kuhar, Nouhra & M.E. Smith, 2017	1
Descolea pallida E. Horak, 1971	1
Entoloma chalybeum var. Lazulinum (Fr.) Noordel., 1984	1
Entoloma cucurbita E. Horak, 1973	1
Entoloma lazoi E. Horak, 1978	1
Entoloma nitens (Velen.) Noordel., 1979	1
Exidia nucleata (Schwein.) Burt, 1921	1
Favolaschia (Pat.) Pat., 1895	2
Fistulina antarctica Speg., 1887	2
Fistulina hepatica (Schaeff.) With., 1792	1
Flammulina velutipes (CurtIS) Singer, 1951	3
Galactinia pseudosylvestris Gamundí (1975)	1
Galerina heterocystis (G.F. Atk.) A.H. Sm. & Singer, 1964	1
Galerina nana (Petri) Kühner, 1935	1
Galerina patagonica Singer, 1953	1
Galerina victoriae Singer, 1954	1
Ganoderma australe (Fr.) Pat., 1889	3
Gautieria chilensis Zeller & C.W. Dodge, 1934	1
Geastrum floriforme Vittad, 1842	1
Geastrum floriforme Vittad., 1842	1
Geastrum fornicatum (Huds.) Hook., 1821	1
Geastrum saccatum Fr., 1829	3
Geastrum triplex Jungh, 1840	1
Geoglossum nigritum Cooke, 1879	1
Geoglossum umbratile Sacc., 1878	2
Geomorium fuegianum Speg., 1992	1
Geomorium singeri (Gamundí & E. Horak) Kraisit., Pfister, Kuhar & M.E. Sm., 2019	1
Gerronema fibula (Bull.) Raithelh., 1973	1
Grifola gargal Singer, 1969	2
Guepiniopsis alpina (Tracy & Earle) Brasf., 1938	2
Gymnopaxillus morchelliformis E. Horak 1966	1
Gymnopilus amarissimus Murrill, 1941	1
Gymnopilus austropicreus B.J. Rees, 2001	1
Gymnopilus chrysopellus (Berk. & M.A. Curtis) Murrill, 1913	1
Gymnopilus junonius (Fr.) P.D. Orton, 1960	3
Gyromitra antarctica Rehm, 1899	3
Hallingea purpurea (Zeller & C.W. Dodge) Castellano, 1996	1
Hericium clathroides (Pall.) Pers., 1797	1
Hohenbuehelia patagonica Singer, 1969	1
Hygrocybe conica (Schaeff.) P.Kumm., 1871	1
Hygrocybe striatella Singer, 1969	1
Hygrocybe virginea (Wulfen) P.D. Orton & Watling, 1969	1
Hymenochaete microcycla (Zipp. ex Lév.) Spirin & Miettinen, 2019	1
Hypholoma australianum Redhead, 2014	1
Hypholoma brunneum (Massee) D.A. Reid, 1956	1
Hypholoma capnoides (Fr.) P. Kumm., 1871	1
Hypholoma dispersum Quél., 1872	1
Hypholoma frowardii (Speg.) Garrido, 1985	1
Hypholoma lateritium (Schaeff.) P. Kumm., 1871	1
Hysterangium Vittad., 1831	1
Ileodictyon cibarium Tul., 1844	1
Jafneadelphus argentinus Rifai, 1968	1
Laccaria Berk. & Broome, 1883	1
Laccaria laccata (Scop.) Cooke, 1884	3
Lactarius deliciosus (L.) Gray, 1821	1
Laternea triscapa Turpin, 1820	2
Lepiota cristata (Bolton) P. Kumm., 1871	1
Lepiota trongolei Garrido, 1988	1
Lepista fibrosissima Singer, 1954	1
Lepista nuda (Bull.) Cooke, 1871	3
Lepista sordida (Schumach.) Singer, 1951	1
Leucoagaricus atrofibrillosus Singer, 1969	1
Leucoagaricus erythrellus (Speg.) Singer, 1969	1
Leucoagaricus serenus (Fr.) Bon & Boiffard, 1974	1
Lycoperdon perlatum Pers., 1796	2
Lycoperdon Pers., 1801	2
Lycoperdon pratense Pers., 1794	1
Lycoperdon pyriforme Schaeffer J.C. 1774	1
Marasmiellus ramealis var. foliicola Singer, 1969	1
Melanoleuca melanosarx Singer, 1954	1
Melanoleuca striimarginata Métrod ex Bon, 1990	1
Mitrulinia ushuaiae (Rehm) Spooner, 1987	1
Morchella conica Pers., 1818	3
Morchella esculenta (L.) Pers., 1801	2
Mycena austrororida Singer, 1962	2
Mycena chlorinosma Singer, 1937	1
Mycena chusqueophila Singer, 1965	3
Mycena cyanocephala Singer, 1969	3
Mycena epipterygia (Scop.) Gray, 1821	1
Mycena filopes (Bull.) P. Kumm., 1871	1
Mycena galericulata (Scop.) Gray, 1821	1
Mycena haematopus (Pers.) P. Kumm., 1871	2
Mycena haematopus (Pers.) P.Kumm., 1871	1
Mycena paraboliciformis Singer, 1951	1
Mycena pura (Pers.) P. Kumm., 1871	2
Narcissea patouillardii (Quél.) D. Wächt. & A. Melzer, 2020	1
Neoclitocybe microspora Singer, 1969	1
Nidula niveotomentosa (Henn.) Lloyd, 1910	1
Oligoporus pelliculosus (Berk.) Ryvarden, 2018	1
Panaeolus papilionaceus (Bull.) Quél., 1872	1
Panaeolus retirugis (Fr.) Gminder, 2016	1
Panus dusenii Bres., 1900	1
Paxillus involutus (Batsch.) Fr., 1838	1
Peziza citrina (Hedw.) Pers., 1794	1
Peziza domiciliana Cooke, 1877	1
Peziza Fr., 1822	1
Peziza vesiculosa Bull., 1790	1
Phaeomarasmius confragosuliformis Singer, 1969	1
Phaeomarasmius myrceugenella Singer, 1969	1
Phellinus crustosus (Speg.) A.M. Gottlieb, J.E. Wright & Moncalvo, 2002	2
Pholiota aurivella (Batsch.) P. Kumm., 1871	1
Pholiota baeosperma Singer, 1953	1
Pholiota carbonaria (Fr.) Singer, 1951	1
Pholiota spumosa (Fr.) Singer, 1951	1
Pholiota subflammans (Speg.) Sacc., 1891	1
Pholiotina australis Singer, 1969	1
Pleurotus ostreatus (Jacq.) P. Kumm., 1871	1
Pleurotus sutherlandii Singer, 1952	1
Pluteus nanus (Pers.) P. Kumm., 1871	1
Pluteus spegazzinianus Singer, 1952	2
Polyporus gayanus Lév., 1846	1
Polyporus varius (Pers.) Fr., 1921	1
Postia caesia (Schrad.) P. Karst., 1881	1
Psilocybe lazoi Singer, 1969	1
Psilocybe semilanceata (Fr.) P. Kumm., 1871	1
Psilopezia babingtonii (Berk. & Broome) Pfister, 2009	1
Puccinia magellanica (Berk.) E.K. Cash, 1972	2
Pycnoporus cinnabarinus (Jacq.) P. Karst., 1881	1
Pyrrhoderma andinopatagonicum J.E. Wright & J.R. Deschamps, 1972	1
Ramaria flava (Schaeff.) Quél., 1888	3
Ramaria moelleriana (Bres. & Roum.) Corner, 1950	1
Ramaria patagonica (Speg.) Corner, 1957	1
Ramaria subaurantiaca Corner, 1955	1
Rhizopogon Fr., 1817	3
Rhodocollybia butyracea (Bull.) Lennox, 1979	1
Rhodocybe caelata (Fr.) Maire, 1926	1
Russula major Singer, 1954	1
Russula nothofaginea Singer, 1950	1
Russula Pers., 1796	1
Schizophyllum commune Fr., 1821	3
Scleroderma flavidum Ellis & Everh., 1885	1
Scutellinia nigrohirtula (Svrcek) Le Gal, 1964	1
Scutellinia scutellata f. terrigena (P. Karst.) Le Gal, 1966	1
Simocybe olivaceiceps (Singer) Singer, 1962	1
Spongipellis cretaceus (Lloyd) Ryvarden, 1990	1
Stephanopus stropharioides E. Horak, 1975	2
Stereum hirsutum (Willd.) Pers. 1800	1
Stereum hirsutum (Willd.) Pers., 1800	2
Suillus granulatus (L.) Roussel, 1806	3
Suillus luteus (L.) Roussel, 1821	3
Tapinella panuoides (Fr.) E.-J. Gilbert, 1931	1
Tetrapyrgos alba (Berk. & M.A. Curtis) E. Horak, 1987	2
Thelephora terrestris Ehrh., 1787	1
Trametes versicolor (L.) Lloyd, 1920	3
Tremella brasiliensis (Möller) Lloyd, 1922	1
Tremella lutescens Pers., 1800	1
Tremella mesenterica Retz., 1769	1
Trichoglossum hirsutum Ehrh., 1787	1
Tricholoma cortinatellum Singer, 1954	1
Tricholoma scalpturatum (Fr.) Quélet, 1872	1
Tubaria hookerii (Speg.) E. Horak, 1980	1
Tubaria jaffuelii (Speg.) Singer, 1969	1
Volvariella gloiocephala (DC.) Boekhout & Enderle, 1986	1
Xylaria hypoxylon (L.) Grev., 1824	2
Xylosphaera longipes (Nitschke) Dennis, 1958	1
